# Supplementary material for: Cyclosporine A and Tacrolimus Induce Functional Impairment and Inflammatory Reactions in Endothelial Progenitor Cells
Source: Int J Mol Sci. 2021 Sep 8;22(18):9696. doi: 10.3390/ijms22189696 (PMC8472421; doi:10.3390/ijms22189696)
Supplement: Supplementary file 1 [file ijms-22-09696-s001.zip]

Archive with 2 entries (2 files):
- Supplemental figures_R1.pdf
- Supplemental tables_R1.pdf
